# Supplementary material for: Adverse outcomes in SARS-CoV-2–infected pregnant mice are gestational age–dependent and resolve with antiviral treatment
Source: J Clin Invest. 2023 Oct 16;133(20):e170687. doi: 10.1172/JCI170687 (PMC10575736; doi:10.1172/JCI170687)
Supplement: Supporting data values [file jci-133-170687-s071.xlsx]

## Sheet: Fig 1A
	Mock										maSCV2
DPI	Mock 1	Mock 2	Mock 3	Mock 4	Mock 5	Mock 6	Mock 7	Mock 8	Mock 9	Mock 10	SCV2 1	SCV2 2	SCV2 3	SCV2 4	SCV2 5	SCV2 6	SCV2 7	SCV2 8	SCV2 9	SCV2 10
0	0	0	0	0	0	0	0	0	0	0	0	0	0	0	0	0	0	0	0	0
1	-0.37175	-0.37175	1.96078	2.12766	2.58621	2.94118	0.806452	2.02703	0	3.81356	-1.38889	-2.86885	-3.46154	7.26496	1.45985	-1.38249	-1.76991	-1.88679	-2.85714	-2.09059
2	1.48699	1.48699	1.17647	2.12766	3.44828	3.67647	-0.40323	1.35135	2.14592	2.9661	-4.16667	-3.27869	-2.69231	3.4188	-4.0146	-3.22581	-8.40708	-3.01887	-6.42857	-4.18118
3	1.48699	1.48699	2.7451	2.12766	5.60345	4.41176	1.20968	2.7027	-0.85837	1.27119	-5.20833	-3.68852	-3.46154	-4.2735	-11.3139	-4.14747	-7.9646	-3.01887	-8.21429	-4.87805
4	3.34572	3.34572	3.52941	2.12766	6.46552	4.41176	2.01613	4.39189	-0.85837	1.69491	-6.25	-9.42623	-7.69231	-10.2564	-13.8686	-10.1382	-11.5044	-7.54717	-10.3571	-7.66551
5	5.20446	5.20446	5.88235	5.10638	10.7759	4.41176	0.403226	4.39189	-0.85837	2.11864	-5.20833	-6.96721	-3.84615	-5.98291	-12.4088	-7.8341	-7.52212	-5.28302	-8.21429	-6.96864
6	6.3197	2.23048	7.45098	4.25532	9.91379	8.08823	1.6129	4.39189	-4.29185	3.81356	-1.73611	-1.63934	0.769231	-0.42735	-8.75912	-4.60829	-3.09735	-6.41509	-6.78571	-4.87805
7	5.94796	2.23048	7.84314	4.25532	10.7759	7.72059	4.03226	4.39189	0.429185	3.38983	0.694444	2.86885	4.23077	2.5641	-1.82482	0.921659	-0.44248	-3.39623	-3.21429	0.348432
8	5.57621	2.97398	5.4902	3.40426	9.48276	8.45588	6.04839	5.40541	1.71674	5.9322	2.08333	6.14754	5	4.70085	-4.0146	1.38249	1.32743	-1.50943	-0.35714	2.09059
9	6.69145	1.48699	6.66667	1.70213	7.32759	8.82353	7.66129	6.41892	2.14592	7.20339	3.125	10.2459	5.76923	5.98291	-1.09489	5.52995	4.86726	2.64151	1.07143	3.83275
10	8.17844	6.3197	7.05882	2.55319	11.2069	8.45588	6.45161	7.09459	2.57511	6.35593	3.81944	11.0656	5.38462	6.41026	1.09489	5.06912	5.30973	4.90566	2.85714	4.87805
11	8.55019	4.46097	6.27451	5.10638	10.7759	9.92647	8.46774	6.41892	3.43348	5.9322	1.73611	11.0656	7.30769	8.11966	1.82482	5.52995	6.63717	4.15094	5	5.57491
12	8.55019	2.60223	7.84314	7.23404	11.2069	10.6618	6.45161	7.77027	2.57511	6.77966	2.43056	10.2459	7.30769	7.26496	2.55475	6.45161	10.177	5.28302	6.42857	6.62021
13	7.80669	6.3197	6.27451	7.23404	10.3448	9.19118	9.27419	8.10811	4.72103	8.89831	3.125	10.6557	8.07692	9.40171	3.64963	7.8341	9.73451	6.03774	6.78571	6.62021
14	8.17844	6.69145	7.84314	3.75	10.7759	11.0294	9.67742	7.43243	6.43777	9.32203	4.51389	11.0656	7.69231	8.11966	3.28467	6.91244	11.0619	6.41509	6.07143	7.31707
AUC:	73.09	43.35	74.12	51.24	115.3	96.69	58.32	68.58	16.09	64.83	-4.687	39.96	26.54	38.25	-46	4.839	2.876	-5.849	-21.25	2.962

## Sheet: Fig 1B
	Mock										maSCV2
DPI	Mock 1	Mock 2	Mock 3	Mock 4	Mock 5	Mock 6	Mock 7	Mock 8			maSCV2 1	maSCV2 2	maSCV2 3	maSCV2 4	maSCV2 5	maSCV2 6	maSCV2 7
0	0	0	0	0	0	0	0	0			0	0	0	0	0	0	0
1	0	-1.44928	-1.48699	-2.00669	6.81818	0.387597	0	0			-3.31126	-2.48227	-3.63036	-3.59712	-1.28205	-6.45161	-2.52101
2	4.27046	0.724638	3.34572	3.34448	9.09091	1.93798	3.52113	4.30464			-10.9272	-9.92908	-7.26073	-6.83453	-0.961538	-9.27419	-5.46218
3	6.76157	4.71014	3.34572	3.34448	12.5	3.10078	7.74648	5.62914			-8.9404	-12.4113	-10.5611	-16.1871	-1.28205	-12.9032	-9.2437
4	10.3203	6.88406	8.92193	8.3612	11.3636	6.20155	10.2113	9.93378			-6.62252	-8.15603	-6.27063	-7.91367	1.92308	-10.8871	-7.14286
5	13.879	14.1304	13.7546	12.3746	15.1515	9.68992	19.0141	14.2384			0.331126	-6.73759	-0.660066	-1.43885	3.84615	-1.20968	2.94118
6	21.7082	22.4638	18.5874	19.7324	20.8333	17.8295	25.3521	22.8477			12.9139	3.19149	16.5017	10.7914	12.5	8.06452	12.605
7	29.8932	28.6232	25.6506	29.097	28.7879	24.031	36.6197	28.808			26.8212	27.305	31.0231	20.1439	25.3205	23.3871	28.5714
8	39.1459	40.942	40.8922	35.1171	33.7121	45.3488	46.1268	36.0927			33.1126	51.0638	46.8647	30.9352	36.2179	31.0484	36.5546
9	49.1103	51.4493	54.2751	46.8227	43.1818	38.7597	57.3944	45.0331			39.7351	58.156	60.396	43.8849	47.1154	40.3226	46.2185
10	62.9893	67.3913	68.4015	58.8629	54.5455	50	78.169	59.9338			59.6026	77.6596	73.5974	54.6763	60.5769	56.4516	63.0252
11	74.0213	83.3333	81.7844	73.5786	64.0152	61.2403	91.9014	73.1788			69.5364	90.7801	79.2079	66.5468	72.7564	73.3871	80.6723
12	87.1886	100	90.3346	85.2843	72.7273	76.7442	102.113	90.3974			84.106	93.9716	84.1584	78.0576	88.7821	83.4677	91.1765
13	100	107.609	103.346	99.6655	78.0303	88.3721	120.07	102.98			98.3444	105.674	95.3795	89.2086	99.0385	91.9355	100
14	24.1993	20.2899	27.1375	23.8908	24.6212	22.4806	32.0423	27.4834			32.4503	23.4043	12.8713	17.2662	22.7564	21.371	26.4706
AUC:	511.4	538.2	525.7	486.9	463.1	434.9	614.3	507.1			410.9	479.8	493.2	366.9	459.1	378	474

## Sheet: Fig 1C
	Mock										maSCV2
DPI	Mock 1	Mock 2	Mock 3	Mock 4	Mock 5	Mock 6	Mock 7	Mock 8	Mock 9	Mock 10	maSCV2 1	maSCV2 2	maSCV2 3	maSCV2 4	maSCV2 5	maSCV2 6	maSCV2 7	maSCV2 8	maSCV2 9	maSCV2 10
0	0	0	0	0	0	0	0	0	0	0	0	0	0	0	0	0	0	0	0	0
1	4.41989	6.06061	1.22699	2.6087	11.0465	-1.12676	12.6623	6.40244	7.01754	3.48837	2.54237	5.98802	9.00621	2.09581	4.27046	1.27877	0.321543	4.65753	4.26229	1.95531
2	10.221	8.48485	4.90798	4.92754	17.4419	6.47887	17.2078	11.8902	13.4503	10.1744	7.9096	7.78443	6.8323	4.19162	13.1673	3.32481	5.78778	6.30137	7.54098	7.82123
3	20.442	15.7576	14.1104	15.0725	25	15.2113	23.3766	20.1219	21.0526	13.9535	12.7119	15.2695	7.14286	10.1796	8.8968	11.509	8.68167	12.8767	15.082	12.8492
4	29.558	23.0303	21.1656	21.4493	31.3954	25.6338	37.013	28.6585	32.4561	24.4186	19.4915	19.7605	15.528	17.3653	4.27046	12.532	12.8617	18.0822	18.3607	18.1564
5	33.1492	33.3333	32.2086	31.3043	44.4767	33.8028	47.7273	37.8049	41.5205	30.2326	25.9887	23.6527	22.9814	26.6467	12.0996	25.0639	21.2219	26.8493	31.1475	23.1844
6	44.4751	40.6061	43.5583	40.5797	52.3256	40.5634	56.4935	56.4024	54.9708	45.6395	35.8757	29.0419	38.5093	31.4371	19.5729	33.2481	33.4405	34.7945	43.2787	41.3408
7	55.5249	51.2121	53.3742	54.2029	63.3721	48.7324	72.7273	65.2439	66.6667	54.3605	44.9153	36.2275	41.6149	38.9222	27.0463	38.3632	40.836	42.7397	57.7049	48.8827
8	65.7459	58.7879	69.3251	66.087	75.5814	59.1549	86.3636	77.439	76.3158	68.0233	59.0395	44.012	51.5528	49.7006	34.1637	47.8261	50.1608	51.5069	76.3934	61.7318
9	77.3481	69.3939	91.1043	81.7391	91.8605	60.2817	98.3766	89.939	87.7193	81.9767	69.774	55.988	56.8323	64.6707	26.6904	50.8951	57.2347	66.8493	89.5082	74.0224
10	11.8785	14.8485	11.6564	15.942	13.3721	9.01408	24.026	10.3659	4.67836	9.88372	5.9322	3.29341	4.34783	0.898204	11.032	2.8133	7.3955	2.46575	5.2459	5.58659
11	4.69613	5.15151	4.29448	10.4348	11.0465	8.4507	22.0779	11.2805	1.16959	9.88372	6.21469	0	2.79503	-2.09581	7.47331	4.09207	11.254	2.73973	4.59016	6.70391
12	10.7735	14.2424	8.58896	9.56522	17.7326	13.5211	24.026	8.84146	4.38596	7.26744	13.8418	11.6767	4.03727	8.38323	2.4911	4.85933	4.50161	1.09589	7.86885	6.14525
13	13.8122	16.9697	19.6319	19.7101	24.1279	18.8732	17.5325	9.45122	13.7427	6.68605	11.0169	10.1796	3.41615	2.69461	2.4911	5.6266	7.3955	3.56164	8.85246	6.42458
14	16.8508	18.1818	19.6319	17.2316	22.9651	20.2817	16.8831	8.84146	7.30994	6.97674	18.9265	12.5748	6.52174	11.0778	3.20285	5.6266	7.07395	3.0137	8.52459	5.86592
AUC:	390.5	367	385	382.2	490.3	349.4	548.1	438.3	428.8	369.5	324.7	269.2	267.9	261.6	175.3	244.2	264.6	276	374.1	317.7

## Sheet: Fig 1D
	Mock													maSCV2
DPI	Mock 1	Mock 2	Mock 3	Mock 4	Mock 5	Mock 6	Mock 7	Mock 8	Mock 9	Mock 10	Mock 11	Mock 12	Mock 13	maSCV2 1	maSCV2 2	maSCV2 3	maSCV2 4	maSCV2 5	maSCV2 6	maSCV2 7	maSCV2 8	maSCV2 9	maSCV2 10	maSCV2 11	maSCV2 12	maSCV2 13
0	0	0	0	0	0	0	0	0	0	0	0	0	0	0	0	0	0	0	0	0	0	0	0	0	0	0
1	5.9448	22.1932	9.21986	6.57084	15.3527	10.9534	6.50224	10.3792	4.52675	10.049	4.53515	14.4737	4.18327	3.89908	5.14139	-3.5503	5.92417	0.196078	4.00763	5.18234	3.21361	-0.5848	0	6.39269	2.7027	1.04987
2	13.5881	44.3864	17.9669	28.9528	28.8382	19.2698	13.2287	17.3653	12.7572	14.7059	16.5533	28.6842	13.3466	5.73395	6.16967	2.5641	5.6872	1.96078	1.52672	3.07102	3.21361	-0.97466	-0.22831	7.07763	2.50965	1.31234
3	21.6561	54.8303	27.1868	43.5318	43.9834	26.3692	22.4215	24.7505	19.1358	24.2647	32.1996	37.8947	19.9203	8.25688	3.59897	-0.19724	4.02844	0.196078	0.954198	3.45489	2.26843	-8.77193	-5.02283	-1.59817	-3.28185	2.3622
4	-23.7792	-9.66057	-15.3664	-16.2218	-16.805	-20.8925	-21.5247	-24.1517	-22.0165	-14.7059	-22.9025	-6.84211	-19.3227	-37.156	-32.6478	-35.3057	-31.7536	-38.8235	-35.4962	-44.7217	-41.7769	-45.809	-48.6301	-26.7123	-43.6293	-29.9213
5	-25.9023	-9.13838	-20.331	-14.1684	-16.805	-23.7323	-21.9731	-25.1497	-24.2798	-16.9118	-26.5306	-11.3158	-22.7092	-39.9083	-36.7609	-35.8974	-31.2796	-40.7843	-35.3053	-25.5278	-43.4783	-46.7836	-51.8265	-26.2557	-49.0347	-28.8714
6	-24.6285	-9.13838	-21.2766	-11.9097	-14.5228	-26.572	-21.9731	-24.3513	-28.8066	-17.402	-24.0363	-11.8421	-22.51	-41.7431	-29.0488	-34.714	-28.1991	-40.9804	-38.7405	-44.1459	-41.7769	-48.9279	-53.1963	-28.0822	-50.9653	-26.2467
7	-19.5329	-8.09399	-20.5674	-10.4723	-16.805	-25.1521	-22.4215	-26.5469	-26.9547	-17.1569	-19.5011	-13.6842	-18.7251	-36.2385	-25.4499	-31.3609	-26.5403	-39.8039	-37.4046	-37.8119	-41.3989	-48.538	-55.4795	-25.5708	-50.7722	-27.5591
8	-17.8344	-7.04961	-19.8582	-11.9097	-17.2199	-24.9493	-21.0762	-26.7465	-26.5432	-15.9314	-19.2744	-11.0526	-15.7371	-34.4037	-21.3368	-32.9389	-26.0664	-36.0784	-36.8321	-38.0038	-39.3195	-53.0214	-54.1096	-24.6575	-50.5792	-25.7218
9	-14.2251	-2.87206	-19.6217	-13.963	-14.3154	-25.5578	-20.4036	-25.9481	-26.1317	-14.951	-19.0476	-10.7895	-14.741	-33.2569	-20.3085	-31.3609	-23.2227	-38.2353	-37.0229	-36.4683	-39.1304	-48.3431	-50.9132	-24.2009	-49.8069	-24.9344
10	-11.6773	0.78329	-20.5674	-14.3737	-12.2407	-25.1521	-19.9552	-26.1477	-26.749	-13.4804	-17.2336	-9.47368	-10.9562	-27.5229	-19.5373	-30.9665	-21.327	-38.4314	-36.8321	-34.9328	-38.1853	-45.2242	-49.7717	-23.9726	-47.2973	-24.147
11	-11.465	0	-21.9858	-13.5524	-10.5809	-23.3266	-17.713	-22.3553	-28.3951	-12.5	-16.78	-6.84211	-11.1554	-25	-18.2519	-29.3886	-19.6682	-37.451	-36.6412	-33.7812	-36.2949	-42.4951	-49.0868	-23.516	-45.7529	-23.622
12	-9.76645	7.5718	-15.8392	-12.115	-10.9959	-21.0953	-20.1794	-19.9601	-22.6337	-11.5196	-12.2449	-6.31579	-15.1394	-27.5229	-19.2802	-26.2327	-18.9573	-37.6471	-37.2137	-31.4779	-35.9168	-40.7407	-44.0639	-23.0594	-45.9459	-24.4094
13	-6.36943	10.4439	-12.0567	-15.8111	-11.2033	-20.284	-15.2466	-17.1657	-22.428	-12.5	-9.97732	-0.52632	-14.3426	-26.3761	-17.2237	-25.2465	-18.2464	-37.451	-35.8779	-33.0134	-36.862	-38.0117	-43.8356	-23.7443	-46.139	-25.4593
14	-7.00637	7.3107	-13.0024	-22.5434	-10.5809	-18.2556	-12.3318	-19.7605	-21.6049	-12.7451	-12.2449	-4.47368	-12.1514	-22.4771	-17.9949	-24.0631	-17.2986	-35.2941	-34.1603	-31.6699	-37.4291	-37.8168	-45.4338	-20.5479	-44.9807	-22.5722
AUC:	-127.5	97.44	-139.6	-66.71	-58.61	-189.2	-166.5	-195.9	-229.3	-104.4	-140.4	-9.868	-134	-322.5	-233.9	-325.5	-238.3	-401.9	-383.5	-364	-413.6	-487.1	-528.9	-243.4	-505	-271.1

## Sheet: Fig 1E
NP	E6	E10	E16
70.0781	99.3	90.21	209.843
25.4311	30.4	145.71	121.243
38.8511	17	147.01	212.843
27.1411	143.3	153.31	125.642
111.391	51.1	239.61	289.243
60.5521	132.2	170.71	270.842
62.5151	36.2	150.31	251.343
71.2401		138.91	300.942
86.6411		40.81	374.442
62.4291		97.21	416.243
			130.743
			392.342
			158.442

## Sheet: Fig 1F
NP	E6	E10	E16
0	0	0	7
0	1	2	4
0	0	3	3
0	1	0	4
0	0	0	8
0	0	3	3
1	0	1	3
0		0	3
2		1	7
1		1	5
			2
			4
			5

## Sheet: Fig 2A
	Mock															maSCV2
NP	18.327	8.361	9.016	9.288	8.376											309.543	319.26	284.217	346.441	334.272
E6	25.664	20.67	11.359	12.699	21.94	14.196	7.931	11.345	16.15							306.765	443.382	300.131	380.571	378.654	316.076	288.368	329.289	330.724
E10	14.039	19.397	10.059	15.761												150.031	219.12	234.076	195.833	169.125
E16	22.253	17.854	16.059	20.921	18.835	7.752	9.441	7.643	9.563	13.328						39.287	58.768	48.686	35.548	24.524	36.353	31.344	49.264	43.435	56.658

## Sheet: Fig 2B
NP	E6	E10	E16
2.86564	4.69897	4.36564	5.5323
4.36564	3.0323	3.19897	6.69897
3.19897	5.19897	4.5323	4.96255
4.5323	4.19897	3.86564	5.0323
3.86564	3.86564		5.5323
	4.44897		5.94897
	4.36564		5.35288
	3.11564		6.48283
			4.44897
			5.36564

## Sheet: Fig 2D
	Mock											maSCV2
NP	0	2	0	3	0							6	7	8	6	9
E6	5	4	4	2	0	0	4	0	2			4	6	6	6	5	6	3	5
E16	2	2	2	2	0	2	0	2	0	0		6	10	8	7	9	6	7	6	6	4

## Sheet: Fig 2E
	Mock													maSCV2
NP	0.40393	0.388586	0.45099	0.420489	0.427124	0.469688	0.441392	0.424242	0.40678					0.415683	0.455801	0.48412	0.325853	0.472909	0.430502	0.463938	0.461538
E6	0.38413	0.469688	0.46939	0.45153	0.420158	0.48661	0.432267	0.419711	0.448582					0.451353	0.465813	0.454266	0.400754	0.426414	0.433597	0.365124	0.431076	0.457197
E16	0.410774	0.408284	0.438095	0.466292	0.390244	0.401961	0.456522	0.447619	0.42029	0.441392	0.410569			0.368836	0.400406	0.390476	0.416667	0.379845	0.390805	0.394904	0.324009	0.302326	0.391218	0.410569

[truncated: 37 more sheets: Fig 3B, Fig 3E, Fig 3F, Fig 3G, Fig 3H, Fig 4A, Fig 4B, Fig 4C, Fig 4D, Fig 4E, Fig 5B, Fig 5C, Fig 5D, Fig 5E, Fig 6A, Fig 6B, Fig 6C, Fig 6D, FIg 7A, Fig 7B …]
